# Supplementary material for: Characterization of Selected Polymeric Membranes Used in the Separation and Recovery of Palladium-Based Catalyst Systems
Source: Membranes (Basel). 2020 Jul 28;10(8):166. doi: 10.3390/membranes10080166 (PMC7464706; doi:10.3390/membranes10080166)
Supplement: Supplementary file 1 [file membranes-10-00166-s001.zip]

Archive with 6 entries (6 files):
- Figure S1 SEM micrograph showing the cross-sectional view of XLE membrane..docx
- Figure S2 AFM image of NF90 showing characteristic surface detail.docx
- Table S1 Properties of selected solvents.docx
- Table S2 Membrane specifications according to supplier.docx
- Table S3  Results of MWCO measurements.docx
- Table S4 Key functional group peaks.docx
